# Supplementary material for: Anti-Obesity Effects of Polymethoxyflavone-Rich Fraction from Jinkyool (Citrus sunki Hort. ex Tanaka) Leaf on Obese Mice Induced by High-Fat Diet
Source: Nutrients. 2022 Feb 18;14(4):865. doi: 10.3390/nu14040865 (PMC8878017; doi:10.3390/nu14040865)
Supplement: Supplementary file 1 [file nutrients-14-00865-s001.zip]

Archive with 1 entries (1 files):
- nutrients-1582893-supplementary.pdf
